# Supplementary material for: Unveiling Novel Kunitz- and Waprin-Type Toxins in the Micrurus mipartitus Coral Snake Venom Gland: An In Silico Transcriptome Analysis
Source: Toxins (Basel). 2024 May 11;16(5):224. doi: 10.3390/toxins16050224 (PMC11126030; doi:10.3390/toxins16050224)
Supplement: Supplementary file 1 [file toxins-16-00224-s001.zip]

Archive with 1 entries (1 files):
- toxins-2926880-supplementary.pdf
